# Supplementary material for: Integrating Basic and Clinical Sciences Using Point-of-Care Renal Ultrasound for Preclerkship Education
Source: MedEdPORTAL. 2020 Dec 9;16:11037. doi: 10.15766/mep_2374-8265.11037 (PMC7732135; doi:10.15766/mep_2374-8265.11037)
Supplement: Supplementary file 1 — Hands-on Session Setup Instructions.docxPractical Session Room Setup.docxHands-on Session Instructor Guidelines.docxOSCE Checklist Renal.docxNote for Ultrasound Models.docxMS1 Renal Lecture With Presenter Notes.pptxPremodule Survey.docxPostmodule Survey.docx [file mep_2374-8265.11037-s001.zip]

Archive with 9 entries (9 files):
- A. Hands-on Session Setup Instructions.docx
- B. Practical Session Room Setup.docx
- C. Hands-on Session Instructor Guidelines.docx
- D. OSCE Checklist Renal.docx
- E. Note for Ultrasound Models.docx
- F. MS1 Renal Lecture With Presenter Notes.pptx
- G. Premodule Survey.docx
- H. Postmodule Survey.docx
- _Educational_Summary_Report_11037.pdf
